# Supplementary material for: Silencing mitochondrial gene expression in living cells
Source: Science. Author manuscript; Available in PMC 2025 Oct 18. (PMC7618265; doi:10.1126/science.adr3498)
Supplement: Supplementary Material [file EMS209270-supplement-Supplementary_Material.zip]

Archive with 3 entries (3 files):
- science.adr3498_mdar_reproducibility_checklist.pdf
- science.adr3498_sm.pdf
- science.adr3498_tables_s1_to_s5.zip
